# Supplementary material for: Long-Term Survival in Patients with Post-Operative Atrial Fibrillation after Cardiac Surgery: Analysis from a Prospective Cohort Study
Source: J Cardiovasc Dev Dis. 2021 Dec 1;8(12):169. doi: 10.3390/jcdd8120169 (PMC8707624; doi:10.3390/jcdd8120169)
Supplement: Supplementary file 1 [file jcdd-08-00169-s001.zip]

Archive with 1 entries (1 files):
- jcdd-1442739-SI.pdf
